# Supplementary material for: Genetic resistance in barley against Japanese soil-borne wheat mosaic virus functions in the roots
Source: Front Plant Sci. 2023 Mar 10;14:1149752. doi: 10.3389/fpls.2023.1149752 (PMC10036763; doi:10.3389/fpls.2023.1149752)
Supplement: Supplementary file 2 [file Table_1.xlsx]

## Sheet: data
Table S1. Actin transcript copy number and JSBWMV titre quantified by TaqMan quantitative assays.
sample_id	treatment	month	genotype	organ	Plant rep ID	actin-rep1	actin-rep2	jsbwmv-rep1	jsbwmv-rep2	actin_mean	jsbwmv_mean	Log10_actin	Log10_jsbwmv	Log10_jsbwmv_actin
Apr-H602-L1	Yawara	Apr	H602	leaf	1	24.1	24.2	19.6	19.9	24.2	19.7	3.87	6.46	2.6
Apr-H602-L2	Yawara	Apr	H602	leaf	2	24	24.3	17.1	17.2	24.2	17.1	3.86	7.23	3.4
Apr-H602-L3	Yawara	Apr	H602	leaf	3	24.7	25	33.6	34.4	24.9	34	3.66	2.27	-1.4
Apr-H602-L4	Yawara	Apr	H602	leaf	4	23.1	23.5	18.2	17.9	23.3	18.1	4.13	6.95	2.8
Apr-H602-L5	Yawara	Apr	H602	leaf	5	23.2	23.5	32.1	32.4	23.3	32.2	4.11	2.78	-1.3
Dec-H602-L1	Yawara	Dec	H602	leaf	1	23.1	23	51	51	23.1	51	4.19	-2.74	-6.9
Dec-H602-L2	Yawara	Dec	H602	leaf	2	25.4	25.3	41.5	51	25.4	46.3	3.51	-1.34	-4.9
Dec-H602-L3	Yawara	Dec	H602	leaf	3	23.6	23.4	51	51	23.5	51	4.05	-2.74	-6.8
Dec-H602-L4	Yawara	Dec	H602	leaf	4	24.1	23.9	51	51	24	51	3.91	-2.74	-6.6
Dec-H602-L5	Yawara	Dec	H602	leaf	5	25.1	25.1	51	51	25.1	51	3.59	-2.74	-6.3
Feb-H602-L1	Yawara	Feb	H602	leaf	1	21.6	21.5	30.7	29.8	21.6	30.3	4.63	3.36	-1.3
Feb-H602-L2	Yawara	Feb	H602	leaf	2	22.4	22.3	29.9	33	22.4	31.4	4.4	3.02	-1.4
Feb-H602-L3	Yawara	Feb	H602	leaf	3	22.2	22.5	31.5	33.2	22.4	32.3	4.39	2.76	-1.6
Feb-H602-L4	Yawara	Feb	H602	leaf	4	23	23.1	32	34.6	23	33.3	4.2	2.47	-1.7
Feb-H602-L5	Yawara	Feb	H602	leaf	5	23	22.7	25.2	25.2	22.9	25.2	4.24	4.85	0.6
Jan-H602-L1	Yawara	Jan	H602	leaf	1	22.5	22	38.2	51	22.2	44.6	4.43	-0.85	-5.3
Jan-H602-L2	Yawara	Jan	H602	leaf	2	23.6	23.2	37.4	37	23.4	37.2	4.08	1.32	-2.8
Jan-H602-L3	Yawara	Jan	H602	leaf	3	22.6	22.5	51	51	22.6	51	4.34	-2.74	-7.1
Jan-H602-L4	Yawara	Jan	H602	leaf	4	23.2	23	51	51	23.1	51	4.17	-2.74	-6.9
Jan-H602-L5	Yawara	Jan	H602	leaf	5	22.6	22.1	51	33	22.4	42	4.39	-0.08	-4.5
Mar-H602-L1	Yawara	Mar	H602	leaf	1	23.2	23.5	34.7	34.4	23.3	34.6	4.11	2.1	-2
Mar-H602-L2	Yawara	Mar	H602	leaf	2	23.6	24	35	34.6	23.8	34.8	3.97	2.03	-1.9
Mar-H602-L3	Yawara	Mar	H602	leaf	3	23.2	23.4	15.2	15	23.3	15.1	4.11	7.82	3.7
Mar-H602-L4	Yawara	Mar	H602	leaf	4	23	23.4	13.9	14.1	23.2	14	4.15	8.15	4
Mar-H602-L5	Yawara	Mar	H602	leaf	5	23.7	23.9	13.6	13.8	23.8	13.7	3.97	8.23	4.3
NTC-H602-L1	sterile	SS	H602	leaf	1	26.6	26.4	51	51	26.5	51	3.17	-2.74	-5.9
NTC-H602-L2	sterile	SS	H602	leaf	2	26.8	26.5	51	51	26.6	51	3.14	-2.74	-5.9
NTC-H602-L3	sterile	SS	H602	leaf	3	26.9	27.2	51	51	27	51	3.02	-2.74	-5.8
NTC-H602-L4	sterile	SS	H602	leaf	4	25.5	25.8	51	51	25.7	51	3.42	-2.74	-6.2
NTC-H602-L5	sterile	SS	H602	leaf	5	21.1	21.4	51	51	21.2	51	4.72	-2.74	-7.5
Apr-HN-L1	Yawara	Apr	HN	leaf	1	24.6	24.9	33.9	34.7	24.8	34.3	3.69	2.18	-1.5
Apr-HN-L2	Yawara	Apr	HN	leaf	2	24.7	24.9	41.9	39.5	24.8	40.7	3.67	0.3	-3.4
Apr-HN-L3	Yawara	Apr	HN	leaf	3	24.7	24.8	36.6	35.9	24.7	36.3	3.69	1.59	-2.1
Apr-HN-L4	Yawara	Apr	HN	leaf	4	24.3	24.6	39	36.9	24.4	38	3.79	1.1	-2.7
Apr-HN-L5	Yawara	Apr	HN	leaf	5	25.4	25.7	36.8	36.5	25.6	36.6	3.45	1.49	-2
Dec-HN-L1	Yawara	Dec	HN	leaf	1	24.2	24.1	51	51	24.1	51	3.87	-2.74	-6.6
Dec-HN-L2	Yawara	Dec	HN	leaf	2	23.9	23.8	51	46.5	23.8	48.7	3.96	-2.07	-6
Dec-HN-L3	Yawara	Dec	HN	leaf	3	23.6	23.6	51	51	23.6	51	4.02	-2.74	-6.8
Dec-HN-L4	Yawara	Dec	HN	leaf	4	24.6	24.4	51	51	24.5	51	3.76	-2.74	-6.5
Dec-HN-L5	Yawara	Dec	HN	leaf	5	23.3	23.2	51	51	23.3	51	4.13	-2.74	-6.9
Feb-HN-L1	Yawara	Feb	HN	leaf	1	23.8	23.5	51	51	23.7	51	4.01	-2.74	-6.7
Feb-HN-L2	Yawara	Feb	HN	leaf	2	24.4	24.1	51	51	24.2	51	3.85	-2.74	-6.6
Feb-HN-L3	Yawara	Feb	HN	leaf	3	23.6	23.4	39.6	51	23.5	45.3	4.06	-1.05	-5.1
Feb-HN-L4	Yawara	Feb	HN	leaf	4	24.4	24.1	51	51	24.3	51	3.84	-2.74	-6.6
Feb-HN-L5	Yawara	Feb	HN	leaf	5	22.7	22.4	51	51	22.5	51	4.34	-2.74	-7.1
Jan-HN-L1	Yawara	Jan	HN	leaf	1	23.5	23.2	41.3	51	23.3	46.1	4.1	-1.3	-5.4
Jan-HN-L2	Yawara	Jan	HN	leaf	2	22.4	22.3	51	51	22.4	51	4.39	-2.74	-7.1
Jan-HN-L3	Yawara	Jan	HN	leaf	3	22.3	22.1	51	51	22.2	51	4.43	-2.74	-7.2
Jan-HN-L4	Yawara	Jan	HN	leaf	4	22.9	22.6	51	51	22.7	51	4.29	-2.74	-7
Jan-HN-L5	Yawara	Jan	HN	leaf	5	22.7	22.6	51	51	22.7	51	4.3	-2.74	-7
Mar-HN-L1	Yawara	Mar	HN	leaf	1	23.7	24	39.6	40	23.9	39.8	3.95	0.56	-3.4
Mar-HN-L2	Yawara	Mar	HN	leaf	2	24	24.1	36.7	51	24	43.9	3.9	-0.63	-4.5
Mar-HN-L3	Yawara	Mar	HN	leaf	3	22.4	22.7	38.8	51	22.5	44.9	4.35	-0.94	-5.3
Mar-HN-L4	Yawara	Mar	HN	leaf	4	23.5	23.7	37.9	51	23.6	44.5	4.03	-0.81	-4.8
Mar-HN-L5	Yawara	Mar	HN	leaf	5	23.6	23.8	15.1	15.4	23.7	15.2	4	7.79	3.8
NTC-HN-L1	sterile	SS	HN	leaf	1	26.2	26.1	51	51	26.1	51	3.29	-2.74	-6
NTC-HN-L2	sterile	SS	HN	leaf	2	24.7	24.4	51	51	24.5	51	3.75	-2.74	-6.5
NTC-HN-L3	sterile	SS	HN	leaf	3	24.8	24.7	51	51	24.7	51	3.7	-2.74	-6.4
NTC-HN-L4	sterile	SS	HN	leaf	4	26	26	51	51	26	51	3.32	-2.74	-6.1
NTC-HN-L5	sterile	SS	HN	leaf	5	23.7	23.5	51	51	23.6	51	4.03	-2.74	-6.8
Apr-SG-L1	Yawara	Apr	SG	leaf	1	25.9	26	35.4	36.1	26	35.7	3.33	1.75	-1.6
Apr-SG-L2	Yawara	Apr	SG	leaf	2	26	25.9	34.8	34.9	26	34.8	3.34	2.02	-1.3
Apr-SG-L3	Yawara	Apr	SG	leaf	3	25.6	25.7	36.7	36.3	25.7	36.5	3.42	1.53	-1.9
Apr-SG-L4	Yawara	Apr	SG	leaf	4	25.5	25.5	37.4	37.2	25.5	37.3	3.46	1.29	-2.2
Apr-SG-L5	Yawara	Apr	SG	leaf	5	25.3	25.3	37.1	38.3	25.3	37.7	3.54	1.17	-2.4
Dec-SG-L1	Yawara	Dec	SG	leaf	1	24	23.9	51	51	23.9	51	3.93	-2.74	-6.7
Dec-SG-L2	Yawara	Dec	SG	leaf	2	24.2	24.2	51	51	24.2	51	3.85	-2.74	-6.6
Dec-SG-L3	Yawara	Dec	SG	leaf	3	23.9	23.7	40.1	51	23.8	45.6	3.97	-1.13	-5.1
Dec-SG-L4	Yawara	Dec	SG	leaf	4	24.3	24.4	51	42.2	24.3	46.6	3.81	-1.44	-5.3
Dec-SG-L5	Yawara	Dec	SG	leaf	5	24.6	24.6	51	51	24.6	51	3.75	-2.74	-6.5
Feb-SG-L1	Yawara	Feb	SG	leaf	1	23.5	23.6	51	43.7	23.6	47.3	4.04	-1.66	-5.7
Feb-SG-L2	Yawara	Feb	SG	leaf	2	23.1	23.3	45.8	51	23.2	48.4	4.14	-1.97	-6.1
Feb-SG-L3	Yawara	Feb	SG	leaf	3	23.6	23.7	51	51	23.6	51	4.02	-2.74	-6.8
Feb-SG-L4	Yawara	Feb	SG	leaf	4	23.6	23.6	51	51	23.6	51	4.03	-2.74	-6.8
Feb-SG-L5	Yawara	Feb	SG	leaf	5	23.9	23.9	40.5	51	23.9	45.7	3.94	-1.19	-5.1
Jan-SG-L1	Yawara	Jan	SG	leaf	1	21.6	21.6	51	51	21.6	51	4.62	-2.74	-7.4
Jan-SG-L2	Yawara	Jan	SG	leaf	2	22.2	22.2	51	51	22.2	51	4.43	-2.74	-7.2
Jan-SG-L3	Yawara	Jan	SG	leaf	3	23	23.1	51	51	23.1	51	4.19	-2.74	-6.9
Jan-SG-L4	Yawara	Jan	SG	leaf	4	22.3	22.3	51	51	22.3	51	4.41	-2.74	-7.1
Jan-SG-L5	Yawara	Jan	SG	leaf	5	20.8	20.7	51	51	20.8	51	4.86	-2.74	-7.6
Mar-SG-L1	Yawara	Mar	SG	leaf	1	23.8	23.7	31.7	31.7	23.7	31.7	3.99	2.94	-1
Mar-SG-L2	Yawara	Mar	SG	leaf	2	23.8	23.8	37.8	38.9	23.8	38.3	3.97	0.99	-3
Mar-SG-L3	Yawara	Mar	SG	leaf	3	23.7	23.8	51	51	23.8	51	3.98	-2.74	-6.7
Mar-SG-L4	Yawara	Mar	SG	leaf	4	23.3	23.2	39.3	51	23.3	45.1	4.12	-1.01	-5.1
Mar-SG-L5	Yawara	Mar	SG	leaf	5	23	22.8	43.4	39.9	22.9	41.6	4.24	0.02	-4.2
NTC-SG-L1	sterile	SS	SG	leaf	1	25.1	25	51	51	25	51	3.61	-2.74	-6.3
NTC-SG-L2	sterile	SS	SG	leaf	2	25.2	25	51	51	25.1	51	3.58	-2.74	-6.3
NTC-SG-L3	sterile	SS	SG	leaf	3	28.1	28	51	51	28	51	2.73	-2.74	-5.5
NTC-SG-L4	sterile	SS	SG	leaf	4	22.3	22.4	51	51	22.3	51	4.4	-2.74	-7.1
NTC-SG-L5	sterile	SS	SG	leaf	5	26.9	27	51	51	26.9	51	3.05	-2.74	-5.8
Apr-TI-L1	Yawara	Apr	TI	leaf	1	25	25	15.6	16.4	25	16	3.61	7.56	3.9
Apr-TI-L2	Yawara	Apr	TI	leaf	2	24.4	24.4	16.8	17.5	24.4	17.1	3.79	7.23	3.4
Apr-TI-L3	Yawara	Apr	TI	leaf	3	24.8	24.8	16.2	16.1	24.8	16.1	3.67	7.52	3.8
Apr-TI-L4	Yawara	Apr	TI	leaf	4	25.3	25.2	17.4	17.4	25.3	17.4	3.54	7.14	3.6
Apr-TI-L5	Yawara	Apr	TI	leaf	5	25.5	25.6	18.1	18.6	25.5	18.3	3.46	6.87	3.4
Dec-TI-L1	Yawara	Dec	TI	leaf	1	23.7	23.6	51	51	23.7	51	4	-2.74	-6.7
Dec-TI-L2	Yawara	Dec	TI	leaf	2	24	23.9	42.1	39.2	23.9	40.7	3.93	0.3	-3.6
Dec-TI-L3	Yawara	Dec	TI	leaf	3	24.6	24.6	51	51	24.6	51	3.73	-2.74	-6.5
Dec-TI-L4	Yawara	Dec	TI	leaf	4	24.8	24.6	51	51	24.7	51	3.7	-2.74	-6.4
Dec-TI-L5	Yawara	Dec	TI	leaf	5	24.7	24.8	41.3	51	24.7	46.1	3.7	-1.3	-5
Feb-TI-L1	Yawara	Feb	TI	leaf	1	24.9	24.8	13.5	13.9	24.8	13.7	3.66	8.23	4.6
Feb-TI-L2	Yawara	Feb	TI	leaf	2	22.9	23	16.3	16.3	22.9	16.3	4.23	7.48	3.2
Feb-TI-L3	Yawara	Feb	TI	leaf	3	24.6	24.6	15.5	16	24.6	15.8	3.72	7.63	3.9
Feb-TI-L4	Yawara	Feb	TI	leaf	4	24.1	24.2	14.7	14.6	24.1	14.7	3.87	7.95	4.1
Feb-TI-L5	Yawara	Feb	TI	leaf	5	24.5	24.5	14.5	14.5	24.5	14.5	3.75	8	4.2
Jan-TI-L1	Yawara	Jan	TI	leaf	1	22.7	22.7	20.1	20	22.7	20	4.29	6.38	2.1
Jan-TI-L2	Yawara	Jan	TI	leaf	2	23	23	35.6	36.3	23	35.9	4.2	1.69	-2.5
Jan-TI-L3	Yawara	Jan	TI	leaf	3	22.5	22.5	20.3	20.1	22.5	20.2	4.36	6.32	2
Jan-TI-L4	Yawara	Jan	TI	leaf	4	22.1	22.1	20.2	20.5	22.1	20.4	4.48	6.27	1.8
Jan-TI-L5	Yawara	Jan	TI	leaf	5	22.5	22.5	15	14.8	22.5	14.9	4.36	7.89	3.5
Mar-TI-L1	Yawara	Mar	TI	leaf	1	22.4	22.3	17.3	17.6	22.4	17.4	4.39	7.14	2.8
Mar-TI-L2	Yawara	Mar	TI	leaf	2	23.8	23.8	13.7	13.8	23.8	13.8	3.97	8.22	4.3
Mar-TI-L3	Yawara	Mar	TI	leaf	3	23.5	23.5	15.8	16.1	23.5	15.9	4.05	7.57	3.5
Mar-TI-L4	Yawara	Mar	TI	leaf	4	22.9	22.9	16.2	16.1	22.9	16.1	4.22	7.52	3.3
Mar-TI-L5	Yawara	Mar	TI	leaf	5	23.8	23.7	16.7	17.9	23.8	17.3	3.98	7.18	3.2
NTC-TI-L1	sterile	SS	TI	leaf	1	28.3	28.4	51	51	28.3	51	2.64	-2.74	-5.4
NTC-TI-L2	sterile	SS	TI	leaf	2	23.8	23.9	51	51	23.9	51	3.95	-2.74	-6.7
NTC-TI-L3	sterile	SS	TI	leaf	3	28.4	28.5	51	51	28.5	51	2.6	-2.74	-5.3
NTC-TI-L4	sterile	SS	TI	leaf	4	23.8	23.8	51	51	23.8	51	3.97	-2.74	-6.7
NTC-TI-L5	sterile	SS	TI	leaf	5	24	24	51	51	24	51	3.92	-2.74	-6.7
Apr-H602-R1	Yawara	Apr	H602	root	1	25	25	15.5	15.4	25	15.4	3.62	7.72	4.1
Apr-H602-R2	Yawara	Apr	H602	root	2	25.2	25.5	14.1	14	25.3	14.1	3.53	8.13	4.6
Apr-H602-R3	Yawara	Apr	H602	root	3	25.6	25.8	31.3	31.1	25.7	31.2	3.42	3.09	-0.3
Apr-H602-R4	Yawara	Apr	H602	root	4	25.7	26	15.5	15.7	25.8	15.6	3.38	7.69	4.3
Apr-H602-R5	Yawara	Apr	H602	root	5	24.8	25	28	28	24.9	28	3.66	4.02	0.4
Dec-H602-R1	Yawara	Dec	H602	root	1	25.2	25	29.4	29.6	25.1	29.5	3.59	3.59	0
Dec-H602-R2	Yawara	Dec	H602	root	2	24.5	24.6	25.4	25.5	24.5	25.5	3.76	4.77	1
Dec-H602-R3	Yawara	Dec	H602	root	3	24.2	24	28.5	28.6	24.1	28.6	3.87	3.87	0
Dec-H602-R4	Yawara	Dec	H602	root	4	23.8	23.8	26.7	26.6	23.8	26.6	3.97	4.43	0.5
Dec-H602-R5	Yawara	Dec	H602	root	5	25.2	25	29.1	28.7	25.1	28.9	3.59	3.77	0.2
Feb-H602-R1	Yawara	Feb	H602	root	1	23	22.9	29.7	29.8	22.9	29.8	4.22	3.51	-0.7
Feb-H602-R2	Yawara	Feb	H602	root	2	23.6	23.6	29.9	30.4	23.6	30.1	4.03	3.4	-0.6
Feb-H602-R3	Yawara	Feb	H602	root	3	23	22.9	29.2	29.5	22.9	29.3	4.22	3.64	-0.6
Feb-H602-R4	Yawara	Feb	H602	root	4	24.1	23.9	28.4	28.7	24	28.5	3.92	3.87	0
Feb-H602-R5	Yawara	Feb	H602	root	5	24	24.1	22.1	22	24	22	3.9	5.78	1.9
Jan-H602-R1	Yawara	Jan	H602	root	1	24.7	24.4	37.3	37.6	24.5	37.4	3.75	1.26	-2.5
Jan-H602-R2	Yawara	Jan	H602	root	2	23.3	23.2	19.1	18.9	23.2	19	4.13	6.68	2.5
Jan-H602-R3	Yawara	Jan	H602	root	3	23.7	23.5	29.9	28.9	23.6	29.4	4.03	3.61	-0.4
Jan-H602-R4	Yawara	Jan	H602	root	4	23.5	23.3	27.1	27.3	23.4	27.2	4.08	4.26	0.2
Jan-H602-R5	Yawara	Jan	H602	root	5	23.9	23.7	24.8	24.6	23.8	24.7	3.97	5	1
Mar-H602-R1	Yawara	Mar	H602	root	1	23.9	24.1	27.1	25.6	24	26.4	3.91	4.51	0.6
Mar-H602-R2	Yawara	Mar	H602	root	2	24.1	24.2	24.7	25.5	24.1	25.1	3.87	4.88	1
Mar-H602-R3	Yawara	Mar	H602	root	3	24.3	24.5	15.6	14.1	24.4	14.8	3.8	7.9	4.1
Mar-H602-R4	Yawara	Mar	H602	root	4	23.9	24.2	14.4	14.7	24	14.6	3.9	7.98	4.1
Mar-H602-R5	Yawara	Mar	H602	root	5	24	24.2	15.3	15.1	24.1	15.2	3.89	7.8	3.9
NTC-H602-R1	sterile	SS	H602	root	1	25.1	25.5	51	51	25.3	51	3.53	-2.74	-6.3
NTC-H602-R2	sterile	SS	H602	root	2	25.5	25.9	51	51	25.7	51	3.41	-2.74	-6.1
NTC-H602-R3	sterile	SS	H602	root	3	24.2	24.5	51	51	24.3	51	3.81	-2.74	-6.5
NTC-H602-R4	sterile	SS	H602	root	4	23	23.4	51	51	23.2	51	4.14	-2.74	-6.9
NTC-H602-R5	sterile	SS	H602	root	5	23.4	23.8	51	51	23.6	51	4.02	-2.74	-6.8
Apr-HN-R1	Yawara	Apr	HN	root	1	25	25.2	29.6	29.6	25.1	29.6	3.59	3.56	0
Apr-HN-R2	Yawara	Apr	HN	root	2	25	25.2	32.2	32.2	25.1	32.2	3.59	2.79	-0.8
Apr-HN-R3	Yawara	Apr	HN	root	3	24.7	24.9	32.4	31.7	24.8	32.1	3.67	2.84	-0.8
Apr-HN-R4	Yawara	Apr	HN	root	4	24.5	24.8	31.3	31.1	24.6	31.2	3.72	3.1	-0.6
Apr-HN-R5	Yawara	Apr	HN	root	5	24.5	24.7	31.6	31.9	24.6	31.7	3.73	2.93	-0.8
Dec-HN-R1	Yawara	Dec	HN	root	1	24.7	24.6	27.4	27.3	24.6	27.4	3.72	4.22	0.5
Dec-HN-R2	Yawara	Dec	HN	root	2	24.8	24.9	24.9	24.9	24.9	24.9	3.66	4.95	1.3
Dec-HN-R3	Yawara	Dec	HN	root	3	28.1	28	26.9	27.5	28	27.2	2.73	4.27	1.5
Dec-HN-R4	Yawara	Dec	HN	root	4	24.2	24.1	28.7	28.8	24.2	28.8	3.86	3.8	-0.1
Dec-HN-R5	Yawara	Dec	HN	root	5	26	25.7	28	28.3	25.8	28.2	3.37	3.98	0.6
Feb-HN-R1	Yawara	Feb	HN	root	1	23.9	23.8	37	41.9	23.8	39.4	3.96	0.67	-3.3
Feb-HN-R2	Yawara	Feb	HN	root	2	23.8	23.5	31	31.1	23.6	31.1	4.02	3.13	-0.9
Feb-HN-R3	Yawara	Feb	HN	root	3	23.9	23.5	31.4	31.9	23.7	31.7	4	2.94	-1.1
Feb-HN-R4	Yawara	Feb	HN	root	4	23.2	23	31.4	31	23.1	31.2	4.18	3.09	-1.1
Feb-HN-R5	Yawara	Feb	HN	root	5	24	23.8	30.9	31.2	23.9	31	3.94	3.14	-0.8
Jan-HN-R1	Yawara	Jan	HN	root	1	24.3	23.8	29.9	30.4	24	30.1	3.9	3.4	-0.5
Jan-HN-R2	Yawara	Jan	HN	root	2	24.1	23.9	24.6	25	24	24.8	3.91	4.97	1.1
Jan-HN-R3	Yawara	Jan	HN	root	3	23.3	23.6	26.8	25.7	23.5	26.2	4.06	4.55	0.5
Jan-HN-R4	Yawara	Jan	HN	root	4	24.9	24.9	24.6	24.2	24.9	24.4	3.65	5.09	1.4
Jan-HN-R5	Yawara	Jan	HN	root	5	24.6	24.3	27	26.8	24.4	26.9	3.78	4.36	0.6
Mar-HN-R1	Yawara	Mar	HN	root	1	25.1	25.4	27.3	27.4	25.2	27.3	3.55	4.23	0.7
Mar-HN-R2	Yawara	Mar	HN	root	2	24.6	24.8	28.5	28.9	24.7	28.7	3.71	3.82	0.1
Mar-HN-R3	Yawara	Mar	HN	root	3	25	25.3	28.4	29.4	25.1	28.9	3.58	3.76	0.2
Mar-HN-R4	Yawara	Mar	HN	root	4	24.8	25.1	28.9	29.4	25	29.1	3.63	3.7	0.1
Mar-HN-R5	Yawara	Mar	HN	root	5	24.1	24.4	14.8	15.1	24.2	14.9	3.84	7.87	4
NTC-HN-R1	sterile	SS	HN	root	1	25.9	25.5	51	51	25.7	51	3.41	-2.74	-6.1
NTC-HN-R2	sterile	SS	HN	root	2	26.3	26.1	51	51	26.2	51	3.27	-2.74	-6
NTC-HN-R3	sterile	SS	HN	root	3	25	24.9	51	51	25	51	3.63	-2.74	-6.4
NTC-HN-R4	sterile	SS	HN	root	4	26.5	26.2	51	51	26.4	51	3.21	-2.74	-5.9
NTC-HN-R5	sterile	SS	HN	root	5	25.3	25.1	51	51	25.2	51	3.56	-2.74	-6.3
Apr-SG-R1	Yawara	Apr	SG	root	1	25.5	25.5	31.7	31.9	25.5	31.8	3.48	2.91	-0.6
Apr-SG-R2	Yawara	Apr	SG	root	2	25.3	25.3	33.7	33.6	25.3	33.7	3.52	2.36	-1.2
Apr-SG-R3	Yawara	Apr	SG	root	3	25	25	31	31.7	25	31.3	3.62	3.05	-0.6
Apr-SG-R4	Yawara	Apr	SG	root	4	24.7	24.6	30.2	30.7	24.6	30.5	3.73	3.31	-0.4
Apr-SG-R5	Yawara	Apr	SG	root	5	24.6	24.7	36.9	38.3	24.7	37.6	3.72	1.2	-2.5
Dec-SG-R1	Yawara	Dec	SG	root	1	24.7	24.6	25.8	25.5	24.7	25.6	3.71	4.72	1
Dec-SG-R2	Yawara	Dec	SG	root	2	26	25.8	27	26.8	25.9	26.9	3.35	4.36	1
Dec-SG-R3	Yawara	Dec	SG	root	3	25.5	25.3	31.1	31.3	25.4	31.2	3.5	3.09	-0.4
Dec-SG-R4	Yawara	Dec	SG	root	4	24.6	24.6	32.2	32.4	24.6	32.3	3.74	2.76	-1
Dec-SG-R5	Yawara	Dec	SG	root	5	25.2	25.1	26.9	26.4	25.2	26.7	3.57	4.42	0.9
Feb-SG-R1	Yawara	Feb	SG	root	1	24.1	24.1	31.8	31.4	24.1	31.6	3.88	2.97	-0.9
Feb-SG-R2	Yawara	Feb	SG	root	2	23.8	23.9	31.5	31.4	23.8	31.5	3.96	3.01	-0.9
Feb-SG-R3	Yawara	Feb	SG	root	3	23.7	23.7	30	30.1	23.7	30.1	4	3.42	-0.6
Feb-SG-R4	Yawara	Feb	SG	root	4	24	24	29.5	29.9	24	29.7	3.91	3.52	-0.4
Feb-SG-R5	Yawara	Feb	SG	root	5	24	24.1	32.1	32.6	24.1	32.3	3.9	2.75	-1.1
Jan-SG-R1	Yawara	Jan	SG	root	1	26.6	26.6	35.3	35.8	26.6	35.5	3.14	1.81	-1.3
Jan-SG-R2	Yawara	Jan	SG	root	2	25	25.1	32	32.5	25	32.2	3.62	2.78	-0.8
Jan-SG-R3	Yawara	Jan	SG	root	3	25.4	25.5	32.7	32.9	25.5	32.8	3.48	2.61	-0.9
Jan-SG-R4	Yawara	Jan	SG	root	4	27.7	27.6	33.2	32.9	27.6	33.1	2.84	2.54	-0.3
Jan-SG-R5	Yawara	Jan	SG	root	5	27.8	27.6	32.5	33.1	27.7	32.8	2.82	2.62	-0.2
Mar-SG-R1	Yawara	Mar	SG	root	1	24.9	24.7	32.6	33.8	24.8	33.2	3.69	2.5	-1.2
Mar-SG-R2	Yawara	Mar	SG	root	2	25	25	33.5	34	25	33.8	3.63	2.33	-1.3
Mar-SG-R3	Yawara	Mar	SG	root	3	25.1	25	33.5	33.8	25.1	33.7	3.6	2.36	-1.2
Mar-SG-R4	Yawara	Mar	SG	root	4	25.6	25.6	31.4	32.1	25.6	31.8	3.44	2.92	-0.5
Mar-SG-R5	Yawara	Mar	SG	root	5	26.1	25.9	30	30.2	26	30.1	3.32	3.41	0.1
NTC-SG-R1	sterile	SS	SG	root	1	26	26	51	51	26	51	3.32	-2.74	-6.1
NTC-SG-R2	sterile	SS	SG	root	2	24.4	24.3	51	51	24.3	51	3.81	-2.74	-6.5
NTC-SG-R3	sterile	SS	SG	root	3	26.8	27	51	51	26.9	51	3.07	-2.74	-5.8
NTC-SG-R4	sterile	SS	SG	root	4	26	26.1	51	51	26.1	51	3.31	-2.74	-6
NTC-SG-R5	sterile	SS	SG	root	5	24.3	24.3	51	51	24.3	51	3.81	-2.74	-6.5
Apr-TI-R1	Yawara	Apr	TI	root	1	25	25.1	18.4	18.8	25	18.6	3.61	6.79	3.2
Apr-TI-R2	Yawara	Apr	TI	root	2	24.7	24.5	13.7	13.8	24.6	13.7	3.73	8.22	4.5
Apr-TI-R3	Yawara	Apr	TI	root	3	25.5	25.4	16.5	17	25.5	16.7	3.48	7.34	3.9
Apr-TI-R4	Yawara	Apr	TI	root	4	26.3	26.3	16.7	17	26.3	16.8	3.23	7.31	4.1
Apr-TI-R5	Yawara	Apr	TI	root	5	25.2	25.2	16.1	17.1	25.2	16.6	3.56	7.38	3.8
Dec-TI-R1	Yawara	Dec	TI	root	1	25.2	25	18	18.3	25.1	18.1	3.59	6.94	3.3
Dec-TI-R2	Yawara	Dec	TI	root	2	25.5	25.4	22.3	22.3	25.4	22.3	3.49	5.7	2.2
Dec-TI-R3	Yawara	Dec	TI	root	3	24.7	24.5	30.4	30.8	24.6	30.6	3.74	3.26	-0.5
Dec-TI-R4	Yawara	Dec	TI	root	4	25	25	19.1	18.8	25	18.9	3.61	6.7	3.1
Dec-TI-R5	Yawara	Dec	TI	root	5	25.2	25.3	19.9	20.6	25.3	20.2	3.54	6.32	2.8
Feb-TI-R1	Yawara	Feb	TI	root	1	24	24.1	16.2	16.1	24	16.1	3.91	7.52	3.6
Feb-TI-R2	Yawara	Feb	TI	root	2	23.8	24	13.7	14.2	23.9	13.9	3.95	8.16	4.2
Feb-TI-R3	Yawara	Feb	TI	root	3	24.3	24.3	13.9	14.2	24.3	14	3.82	8.13	4.3
Feb-TI-R4	Yawara	Feb	TI	root	4	24.2	24.2	15.3	15.5	24.2	15.4	3.86	7.74	3.9
Feb-TI-R5	Yawara	Feb	TI	root	5	23.8	24	13.2	13.6	23.9	13.4	3.94	8.33	4.4
Jan-TI-R1	Yawara	Jan	TI	root	1	23.6	23.7	19	19.9	23.7	19.5	4.01	6.54	2.5
Jan-TI-R2	Yawara	Jan	TI	root	2	23.6	23.7	24.1	25	23.7	24.5	4.01	5.04	1
Jan-TI-R3	Yawara	Jan	TI	root	3	23.2	23.1	26.7	26.8	23.1	26.8	4.17	4.39	0.2
Jan-TI-R4	Yawara	Jan	TI	root	4	24	23.9	23.5	22.8	24	23.1	3.92	5.46	1.5
Jan-TI-R5	Yawara	Jan	TI	root	5	23.6	23.5	16	16.1	23.6	16	4.04	7.54	3.5
Mar-TI-R1	Yawara	Mar	TI	root	1	24	23.8	14.6	14.4	23.9	14.5	3.94	7.99	4.1
Mar-TI-R2	Yawara	Mar	TI	root	2	24.9	25	15.7	16.1	24.9	15.9	3.64	7.59	4
Mar-TI-R3	Yawara	Mar	TI	root	3	24.2	24.2	14.4	14.6	24.2	14.5	3.84	7.99	4.1
Mar-TI-R4	Yawara	Mar	TI	root	4	24.7	24.6	15.4	15.9	24.7	15.7	3.72	7.65	3.9
Mar-TI-R5	Yawara	Mar	TI	root	5	24.8	24.7	16.4	16.9	24.8	16.6	3.68	7.37	3.7
NTC-TI-R1	sterile	SS	TI	root	1	25.1	25	51	51	25	51	3.61	-2.74	-6.3
NTC-TI-R2	sterile	SS	TI	root	2	23.9	23.9	51	51	23.9	51	3.94	-2.74	-6.7
NTC-TI-R3	sterile	SS	TI	root	3	23.6	23.6	51	51	23.6	51	4.04	-2.74	-6.8
NTC-TI-R4	sterile	SS	TI	root	4	25.2	25	51	51	25.1	51	3.6	-2.74	-6.3
NTC-TI-R5	sterile	SS	TI	root	5	24	24	51	51	24	51	3.92	-2.74	-6.7
