# Supplementary material for: Genetic resistance in barley against Japanese soil-borne wheat mosaic virus functions in the roots
Source: Front Plant Sci. 2023 Mar 10;14:1149752. doi: 10.3389/fpls.2023.1149752 (PMC10036763; doi:10.3389/fpls.2023.1149752)
Supplement: Supplementary file 3 [file Table_2.xlsx]

## Sheet: ttest-PV
Table S2. P values for the Welch’s t-test for unequal variances.
	TI_SS_root	SG_SS_root	HN_SS_root	H602_SS_root	TI_SS_leaf	SG_SS_leaf	HN_SS_leaf	H602_SS_leaf	TI_Dec_root	SG_Dec_root	HN_Dec_root	H602_Dec_root	TI_Dec_leaf	SG_Dec_leaf	HN_Dec_leaf	H602_Dec_leaf	TI_Jan_root	SG_Jan_root	HN_Jan_root	H602_Jan_root	TI_Jan_leaf	SG_Jan_leaf	HN_Jan_leaf	H602_Jan_leaf	TI_Feb_root	SG_Feb_root	HN_Feb_root	H602_Feb_root	TI_Feb_leaf	SG_Feb_leaf	HN_Feb_leaf	H602_Feb_leaf	TI_Mar_root	SG_Mar_root	HN_Mar_root	H602_Mar_root	TI_Mar_leaf	SG_Mar_leaf	HN_Mar_leaf	H602_Mar_leaf	TI_Apr_root	SG_Apr_root	HN_Apr_root	H602_Apr_root	TI_Apr_leaf	SG_Apr_leaf	HN_Apr_leaf	H602_Apr_leaf
TI_SS_root	-	-	-	-	-	-	-	-	-	-	-	-	-	-	-	-	-	-	-	-	-	-	-	-	-	-	-	-	-	-	-	-	-	-	-	-	-	-	-	-	-	-	-	-	-	-	-	-
SG_SS_root	0.0650932	-	-	-	-	-	-	-	-	-	-	-	-	-	-	-	-	-	-	-	-	-	-	-	-	-	-	-	-	-	-	-	-	-	-	-	-	-	-	-	-	-	-	-	-	-	-	-
HN_SS_root	0.0187304	0.817953	-	-	-	-	-	-	-	-	-	-	-	-	-	-	-	-	-	-	-	-	-	-	-	-	-	-	-	-	-	-	-	-	-	-	-	-	-	-	-	-	-	-	-	-	-	-
H602_SS_root	0.834228	0.13508	0.0696576	-	-	-	-	-	-	-	-	-	-	-	-	-	-	-	-	-	-	-	-	-	-	-	-	-	-	-	-	-	-	-	-	-	-	-	-	-	-	-	-	-	-	-	-	-
TI_SS_leaf	0.304189	0.957605	0.95604	0.362826	-	-	-	-	-	-	-	-	-	-	-	-	-	-	-	-	-	-	-	-	-	-	-	-	-	-	-	-	-	-	-	-	-	-	-	-	-	-	-	-	-	-	-	-
SG_SS_leaf	0.271037	0.949961	0.843002	0.341114	0.928004	-	-	-	-	-	-	-	-	-	-	-	-	-	-	-	-	-	-	-	-	-	-	-	-	-	-	-	-	-	-	-	-	-	-	-	-	-	-	-	-	-	-	-
HN_SS_leaf	0.299834	0.394427	0.23976	0.462576	0.601363	0.621351	-	-	-	-	-	-	-	-	-	-	-	-	-	-	-	-	-	-	-	-	-	-	-	-	-	-	-	-	-	-	-	-	-	-	-	-	-	-	-	-	-	-
H602_SS_leaf	0.412203	0.825728	0.732327	0.487903	0.832811	0.889455	0.784306	-	-	-	-	-	-	-	-	-	-	-	-	-	-	-	-	-	-	-	-	-	-	-	-	-	-	-	-	-	-	-	-	-	-	-	-	-	-	-	-	-
TI_Dec_root	0.000182957	0.00018989	0.000236855	0.000151712	4.99266e-05	7.69829e-05	0.000169761	5.20751e-05	-	-	-	-	-	-	-	-	-	-	-	-	-	-	-	-	-	-	-	-	-	-	-	-	-	-	-	-	-	-	-	-	-	-	-	-	-	-	-	-
SG_Dec_root	3.89142e-05	3.23693e-05	6.15469e-05	2.14927e-05	3.15017e-06	4.39759e-06	2.65958e-05	2.9446e-06	0.0561371	-	-	-	-	-	-	-	-	-	-	-	-	-	-	-	-	-	-	-	-	-	-	-	-	-	-	-	-	-	-	-	-	-	-	-	-	-	-	-
HN_Dec_root	2.08199e-06	9.75318e-07	4.38931e-06	5.23438e-07	3.18905e-07	1.19254e-07	7.31513e-07	2.15287e-07	0.114258	0.39621	-	-	-	-	-	-	-	-	-	-	-	-	-	-	-	-	-	-	-	-	-	-	-	-	-	-	-	-	-	-	-	-	-	-	-	-	-	-
H602_Dec_root	3.03241e-08	1.00215e-08	1.12032e-07	5.25483e-09	1.52409e-06	1.74415e-07	7.24902e-09	8.79318e-07	0.0553085	0.933755	0.263856	-	-	-	-	-	-	-	-	-	-	-	-	-	-	-	-	-	-	-	-	-	-	-	-	-	-	-	-	-	-	-	-	-	-	-	-	-
TI_Dec_leaf	0.19672	0.420144	0.449	0.215272	0.471191	0.425271	0.296349	0.390934	3.10526e-05	6.69523e-05	8.34095e-05	0.000255324	-	-	-	-	-	-	-	-	-	-	-	-	-	-	-	-	-	-	-	-	-	-	-	-	-	-	-	-	-	-	-	-	-	-	-	-
SG_Dec_leaf	0.213314	0.72194	0.792209	0.254381	0.808411	0.726062	0.429436	0.651793	4.84804e-05	3.56835e-06	5.02792e-07	2.6728e-06	0.579497	-	-	-	-	-	-	-	-	-	-	-	-	-	-	-	-	-	-	-	-	-	-	-	-	-	-	-	-	-	-	-	-	-	-	-
HN_Dec_leaf	1	0.108152	0.0574336	0.858218	0.318795	0.29268	0.37459	0.429861	0.000142776	1.85638e-05	3.99966e-07	4.48144e-09	0.198929	0.223444	-	-	-	-	-	-	-	-	-	-	-	-	-	-	-	-	-	-	-	-	-	-	-	-	-	-	-	-	-	-	-	-	-	-
H602_Dec_leaf	0.526429	0.770607	0.690188	0.599503	0.783512	0.831974	0.884079	0.936114	3.54132e-05	2.72655e-06	5.86691e-07	3.56588e-06	0.375772	0.618969	0.53924	-	-	-	-	-	-	-	-	-	-	-	-	-	-	-	-	-	-	-	-	-	-	-	-	-	-	-	-	-	-	-	-	-
TI_Jan_root	9.3719e-05	9.08155e-05	0.000127516	6.91806e-05	1.37933e-05	2.3975e-05	7.94888e-05	1.45174e-05	0.639697	0.081524	0.180451	0.0708026	1.97353e-05	1.33983e-05	6.35136e-05	9.41127e-06	-	-	-	-	-	-	-	-	-	-	-	-	-	-	-	-	-	-	-	-	-	-	-	-	-	-	-	-	-	-	-	-
SG_Jan_root	1.96997e-07	7.87352e-08	6.53864e-07	3.81715e-08	3.51385e-06	4.78693e-07	5.50464e-08	2.03966e-06	0.0120892	0.0772886	0.00415751	0.00561302	0.000563393	6.17728e-06	3.11315e-08	7.62949e-06	0.0105273	-	-	-	-	-	-	-	-	-	-	-	-	-	-	-	-	-	-	-	-	-	-	-	-	-	-	-	-	-	-	-
HN_Jan_root	5.78099e-06	3.34783e-06	1.08709e-05	1.93335e-06	4.71327e-07	3.05128e-07	2.59297e-06	3.5715e-07	0.0910858	0.564082	0.755791	0.482244	7.31114e-05	6.67522e-07	1.53534e-06	6.79386e-07	0.139142	0.0114451	-	-	-	-	-	-	-	-	-	-	-	-	-	-	-	-	-	-	-	-	-	-	-	-	-	-	-	-	-	-
H602_Jan_root	0.00109969	0.00129076	0.0014539	0.00101944	0.000686065	0.00083416	0.00114211	0.000671249	0.098859	0.884636	0.522666	0.840805	0.000633158	0.000712836	0.000975544	0.000541731	0.159162	0.362243	0.624699	-	-	-	-	-	-	-	-	-	-	-	-	-	-	-	-	-	-	-	-	-	-	-	-	-	-	-	-	-
TI_Jan_leaf	0.00134657	0.00155771	0.00168936	0.00128862	0.00100734	0.00115948	0.00141113	0.00098875	0.536222	0.368181	0.584473	0.367551	0.000763579	0.00103788	0.0012471	0.000838879	0.767779	0.109799	0.509044	0.379263	-	-	-	-	-	-	-	-	-	-	-	-	-	-	-	-	-	-	-	-	-	-	-	-	-	-	-	-
SG_Jan_leaf	0.00308033	0.000462111	0.000124738	0.00614316	0.0276178	0.0148036	0.00168584	0.0332257	0.000126456	2.1058e-05	8.41564e-07	7.67862e-09	0.0526307	0.0223055	0.0097936	0.0595172	6.10305e-05	5.08766e-08	2.61632e-06	0.000728589	0.000959294	-	-	-	-	-	-	-	-	-	-	-	-	-	-	-	-	-	-	-	-	-	-	-	-	-	-	-
HN_Jan_leaf	0.633426	0.181691	0.15179	0.574437	0.254477	0.249269	0.343757	0.330114	3.28406e-05	1.66244e-06	1.96495e-07	1.08292e-06	0.154848	0.18525	0.646427	0.401596	8.43203e-06	2.19895e-06	2.7073e-07	0.00043621	0.000708173	0.221278	-	-	-	-	-	-	-	-	-	-	-	-	-	-	-	-	-	-	-	-	-	-	-	-	-	-
H602_Jan_leaf	0.195272	0.34424	0.362884	0.208224	0.372139	0.344388	0.26421	0.320723	0.000112096	0.000752675	0.000793502	0.0015392	0.756064	0.441758	0.196304	0.308894	0.000148725	0.00340373	0.00077312	0.00139074	0.000990027	0.0728831	0.157319	-	-	-	-	-	-	-	-	-	-	-	-	-	-	-	-	-	-	-	-	-	-	-	-	-
TI_Feb_root	4.36768e-11	2.61967e-11	1.9641e-10	2.58362e-11	3.56988e-07	3.64585e-08	2.45974e-11	2.14515e-07	0.0508617	0.000384392	5.47811e-05	5.09029e-07	4.03083e-05	5.91723e-07	3.31329e-11	8.61638e-07	0.0135022	1.71222e-07	0.000107327	0.00810839	0.0557461	1.42449e-11	3.18298e-07	0.000217253	-	-	-	-	-	-	-	-	-	-	-	-	-	-	-	-	-	-	-	-	-	-	-	-
SG_Feb_root	6.4604e-10	2.67586e-09	1.84467e-09	3.12603e-09	1.9018e-05	3.48333e-06	2.6479e-09	1.24072e-05	0.0121105	0.0598286	0.0036015	0.00169777	0.000907963	2.93962e-05	4.78386e-09	3.38704e-05	0.0106753	0.746627	0.00947127	0.319715	0.10035	2.96598e-10	1.30759e-05	0.0042387	9.10695e-09	-	-	-	-	-	-	-	-	-	-	-	-	-	-	-	-	-	-	-	-	-	-	-
HN_Feb_root	0.000256394	0.000276976	0.00040893	0.000183551	6.53527e-05	8.24445e-05	0.000225242	5.94973e-05	0.00347635	0.0247148	0.00578047	0.0154788	0.000638835	7.56179e-05	0.00016495	5.18232e-05	0.00295637	0.202236	0.00833761	0.139645	0.0477778	0.000133152	2.97088e-05	0.0048123	0.000129255	0.236786	-	-	-	-	-	-	-	-	-	-	-	-	-	-	-	-	-	-	-	-	-	-
H602_Feb_root	0.00011265	0.000109472	0.000167542	7.70061e-05	1.62364e-05	2.49169e-05	9.20778e-05	1.59395e-05	0.036626	0.654913	0.22721	0.545642	9.64568e-05	1.72403e-05	6.91798e-05	1.21075e-05	0.0514763	0.241322	0.32745	0.872543	0.26876	6.49726e-05	8.58598e-06	0.00089118	0.000664827	0.19033	0.0667139	-	-	-	-	-	-	-	-	-	-	-	-	-	-	-	-	-	-	-	-	-
TI_Feb_leaf	2.88982e-08	5.99576e-09	8.58417e-08	2.8858e-09	3.09242e-08	3.59051e-09	4.30544e-09	1.74307e-08	0.0568361	0.000207745	3.04239e-05	2.45768e-06	1.70952e-05	5.64642e-08	2.04526e-09	8.9533e-08	0.0137232	3.83829e-07	5.23644e-05	0.00779538	0.0599237	9.10975e-09	2.59452e-08	0.000148577	0.778074	1.37437e-06	5.53735e-05	0.000409723	-	-	-	-	-	-	-	-	-	-	-	-	-	-	-	-	-	-	-	-
SG_Feb_leaf	0.240805	0.830229	0.91127	0.290241	0.900603	0.820267	0.496577	0.734545	5.3518e-05	3.40029e-06	3.13819e-07	1.42471e-06	0.520941	0.902817	0.253733	0.693923	1.49666e-05	3.3538e-06	4.80129e-07	0.000729114	0.00105575	0.0217619	0.210151	0.404217	3.25286e-07	1.83568e-05	7.17815e-05	1.77186e-05	2.79877e-08	-	-	-	-	-	-	-	-	-	-	-	-	-	-	-	-	-	-	-
HN_Feb_leaf	0.71344	0.543546	0.46904	0.798911	0.600165	0.629287	0.8776	0.740719	3.85394e-05	2.32628e-06	3.1038e-07	1.7098e-06	0.295025	0.457532	0.723884	0.816532	1.02004e-05	3.66458e-06	4.14623e-07	0.000538642	0.000835429	0.0738465	0.524273	0.256221	4.42664e-07	1.9475e-05	4.46238e-05	1.15735e-05	3.90813e-08	0.51843	-	-	-	-	-	-	-	-	-	-	-	-	-	-	-	-	-	-
H602_Feb_leaf	0.000114756	0.000111282	0.000187495	7.19612e-05	1.96432e-05	2.39169e-05	8.97394e-05	1.75329e-05	0.00581086	0.0498243	0.00895656	0.025127	0.000364346	2.33467e-05	6.31981e-05	1.68635e-05	0.00511077	0.452555	0.0143168	0.229673	0.0721685	5.83508e-05	9.09495e-06	0.00318333	9.67894e-05	0.530882	0.585434	0.135893	3.7317e-05	2.14175e-05	1.3774e-05	-	-	-	-	-	-	-	-	-	-	-	-	-	-	-	-	-
TI_Mar_root	8.31606e-12	6.65328e-10	1.15668e-12	1.5531e-09	2.96624e-06	8.06876e-07	9.32247e-10	2.1857e-06	0.0622286	0.000763993	0.000216901	6.95486e-06	7.0321e-05	4.04389e-06	2.89581e-09	4.89817e-06	0.0177025	3.45624e-06	0.00033078	0.00969357	0.0637614	3.66754e-11	2.58671e-06	0.000286102	0.492907	1.59924e-08	0.000257726	0.00110586	0.875441	2.83203e-06	3.25592e-06	0.000220353	-	-	-	-	-	-	-	-	-	-	-	-	-	-	-	-
SG_Mar_root	4.135e-06	2.24464e-06	9.46988e-06	1.13771e-06	2.20919e-06	6.52477e-07	1.62482e-06	1.40888e-06	0.00938368	0.0607029	0.00405344	0.00950086	0.000427128	3.65831e-06	8.839e-07	4.00437e-06	0.00780138	0.732638	0.0097333	0.31115	0.0958417	1.47136e-06	1.18756e-06	0.00323289	3.13885e-06	0.897907	0.293029	0.192167	1.06801e-06	2.19612e-06	2.03917e-06	0.622856	2.4677e-05	-	-	-	-	-	-	-	-	-	-	-	-	-	-	-
HN_Mar_root	0.000465836	0.000517561	0.000609212	0.000411312	0.000202111	0.000273001	0.000460317	0.00020343	0.290777	0.43437	0.759932	0.425464	0.000152969	0.000203793	0.000390793	0.000151944	0.471089	0.0836097	0.644825	0.463352	0.783691	0.000315042	0.000130242	0.000417778	0.0141199	0.0745059	0.0288532	0.294586	0.0141789	0.000215657	0.000157338	0.0493297	0.017136	0.0697112	-	-	-	-	-	-	-	-	-	-	-	-	-	-
H602_Mar_root	0.000258801	0.000275555	0.000324986	0.00022655	9.84786e-05	0.000139334	0.000249633	0.000101644	0.610688	0.0345663	0.0660103	0.0373496	4.68487e-05	9.62813e-05	0.000215893	7.32774e-05	0.341304	0.010661	0.0539441	0.0543415	0.32425	0.000185931	6.8371e-05	9.60919e-05	0.168334	0.0107424	0.00328854	0.0232486	0.192669	0.000104516	7.87678e-05	0.00523824	0.200218	0.00850601	0.155135	-	-	-	-	-	-	-	-	-	-	-	-	-
TI_Mar_leaf	9.21126e-08	2.33396e-08	2.41725e-07	1.14816e-08	3.47405e-08	5.56752e-09	1.69532e-08	2.04516e-08	0.153796	0.000499792	0.000127692	1.48364e-05	1.91774e-05	6.14794e-08	8.15365e-09	9.25725e-08	0.0405149	1.76649e-06	0.000178008	0.0142183	0.115199	3.19274e-08	2.7562e-08	0.000180137	0.0584087	6.11054e-06	8.83005e-05	0.000843569	0.124927	3.19822e-08	4.1775e-08	6.4798e-05	0.0946079	3.06076e-06	0.0303081	0.453174	-	-	-	-	-	-	-	-	-	-	-	-
SG_Mar_leaf	0.0559974	0.0858389	0.0901471	0.0581543	0.0880909	0.0834765	0.0697149	0.0777857	0.00110351	0.00779699	0.00601073	0.00970794	0.1923	0.102541	0.0555534	0.0744858	0.00169009	0.0250111	0.00644517	0.0115088	0.0049427	0.027539	0.0438114	0.322697	0.000945788	0.0280536	0.0554414	0.0102328	0.000796951	0.0948269	0.0641403	0.035325	0.0011218	0.0273413	0.00384347	0.000729237	0.00104115	-	-	-	-	-	-	-	-	-	-	-
HN_Mar_leaf	0.0923049	0.119102	0.122402	0.0947169	0.12088	0.117491	0.105436	0.112779	0.0378267	0.137619	0.0997077	0.132907	0.178844	0.131467	0.0922167	0.109779	0.0510271	0.275033	0.109722	0.163184	0.0721318	0.0595352	0.0813408	0.234889	0.0146265	0.290037	0.463567	0.17139	0.0148464	0.126012	0.10105	0.363423	0.0157129	0.300086	0.0858576	0.0259749	0.0199239	0.571369	-	-	-	-	-	-	-	-	-	-
H602_Mar_leaf	0.00488078	0.00572349	0.00594307	0.00486911	0.00498872	0.00517114	0.00525467	0.00481379	0.741574	0.427559	0.592367	0.43234	0.00506812	0.0052221	0.00476229	0.00449105	0.941932	0.188137	0.537401	0.41583	0.896412	0.00361453	0.0037391	0.00548924	0.167673	0.175908	0.104804	0.34224	0.179411	0.00516085	0.00433468	0.140189	0.184487	0.171232	0.727591	0.525044	0.2878	0.0150275	0.0815883	-	-	-	-	-	-	-	-	-
TI_Apr_root	1.09175e-08	2.05846e-09	3.69773e-08	1.00325e-09	5.05447e-08	4.74553e-09	1.47736e-09	2.79347e-08	0.0670849	0.000276408	3.84669e-05	1.72385e-06	2.22309e-05	9.3029e-08	7.36806e-10	1.48512e-07	0.0166602	2.78532e-07	6.98532e-05	0.00885458	0.0669851	3.11949e-09	4.32581e-08	0.000172464	0.507062	6.5265e-07	7.44423e-05	0.000524938	0.75763	4.54515e-08	6.4903e-08	5.14159e-05	0.800367	1.29129e-06	0.0163778	0.2231	0.180236	0.000884304	0.0157057	0.19444	-	-	-	-	-	-	-	-
SG_Apr_root	6.22357e-05	5.49512e-05	0.000107215	3.38866e-05	9.49783e-06	9.67587e-06	4.34063e-05	7.98753e-06	0.00600398	0.0440348	0.00612915	0.0177648	0.000367394	1.20766e-05	2.89997e-05	9.38132e-06	0.00497926	0.438538	0.0106425	0.230846	0.0732746	2.98078e-05	4.37953e-06	0.00328527	4.8438e-05	0.519932	0.548727	0.129651	1.56015e-05	1.023e-05	6.90192e-06	0.973048	0.000136517	0.624984	0.049471	0.00555798	2.85228e-05	0.0345193	0.35711	0.141916	2.20605e-05	-	-	-	-	-	-	-
HN_Apr_root	6.25386e-09	4.77549e-09	2.57705e-08	3.37167e-09	8.17726e-06	1.13816e-06	3.83105e-09	4.98833e-06	0.014604	0.099535	0.00577997	0.00523186	0.0006726	1.35098e-05	3.78215e-09	1.64238e-05	0.0133266	0.705813	0.015719	0.412679	0.123035	1.6154e-09	5.55236e-06	0.00345965	2.03334e-08	0.392215	0.151141	0.298549	7.03648e-07	7.79564e-06	8.6334e-06	0.337644	2.99841e-07	0.505829	0.0974911	0.012548	3.63419e-06	0.0232252	0.256008	0.203676	3.56118e-07	0.314908	-	-	-	-	-	-
H602_Apr_root	0.00090316	0.00101729	0.00110336	0.000860189	0.000637193	0.000745703	0.000932547	0.000632739	0.738524	0.0946084	0.155841	0.0970433	0.000402864	0.000647213	0.000834226	0.000531668	0.491937	0.0335488	0.133663	0.106137	0.422429	0.00066924	0.000468043	0.000432987	0.240971	0.031917	0.0145912	0.0685381	0.265935	0.000665218	0.000538013	0.0212179	0.274447	0.0291426	0.256551	0.93016	0.498638	0.0017329	0.030118	0.595853	0.296641	0.021978	0.0374277	-	-	-	-	-
TI_Apr_leaf	2.41333e-12	5.79221e-11	2.14855e-12	1.31465e-10	1.77649e-06	3.36453e-07	7.86412e-11	1.21741e-06	0.106901	0.000967735	0.000243513	3.96839e-06	6.99435e-05	2.5935e-06	2.60641e-10	3.32687e-06	0.029893	1.57553e-06	0.000390357	0.0131914	0.0918694	4.11801e-12	1.54819e-06	0.000310479	0.0358624	5.80833e-09	0.000281549	0.00141363	0.186284	1.67048e-06	2.02512e-06	0.000237012	0.0298345	1.8034e-05	0.0252958	0.332257	0.487101	0.0012845	0.0185618	0.243068	0.280953	0.000138097	9.24003e-08	0.399166	-	-	-	-
SG_Apr_leaf	6.16392e-07	3.47385e-07	2.09651e-06	1.61704e-07	1.74988e-05	2.79283e-06	2.35417e-07	1.02853e-05	0.00312395	0.00380619	0.000126248	4.0293e-05	0.00196625	3.04938e-05	1.366e-07	3.33661e-05	0.00202696	0.00316128	0.000395655	0.0671362	0.0311689	1.45886e-07	9.30262e-06	0.0107758	2.80906e-08	0.00247343	0.424068	0.0149793	6.83618e-08	1.71914e-05	1.64839e-05	0.14253	9.30419e-07	0.0150698	0.0161944	0.0034127	2.76325e-07	0.0919034	0.601792	0.0741503	4.47884e-08	0.106778	0.00113101	0.0120618	3.08252e-07	-	-	-
HN_Apr_leaf	7.64817e-05	7.21742e-05	0.000155718	3.85925e-05	3.6085e-05	2.12941e-05	5.28856e-05	2.57288e-05	0.00129483	0.0013056	0.000108634	0.000290783	0.00249357	5.43375e-05	3.23049e-05	4.31565e-05	0.000689072	0.00412494	0.00020287	0.0352627	0.0186146	2.92e-05	1.37894e-05	0.0163584	4.00826e-06	0.00620415	0.158222	0.00546316	7.3735e-07	3.86865e-05	2.57706e-05	0.048911	2.18414e-05	0.00756799	0.0078535	0.0016075	1.23111e-06	0.164534	0.784802	0.0519238	1.07828e-06	0.0354904	0.0033744	0.00734917	1.6672e-05	0.270023	-	-
H602_Apr_leaf	0.00171168	0.00199699	0.00214775	0.00165286	0.00137359	0.00154643	0.00180896	0.00134105	0.4732	0.453932	0.693687	0.456097	0.00111623	0.00142318	0.0016021	0.00115889	0.68061	0.14423	0.612038	0.453224	0.915796	0.00121795	0.000967993	0.00140742	0.0531554	0.131629	0.0649541	0.338093	0.0568626	0.00143745	0.00114435	0.0968501	0.0604429	0.126738	0.881793	0.286327	0.10585	0.00659302	0.0827153	0.830542	0.063243	0.0981425	0.160868	0.376724	0.0855629	0.0414706	0.0252984	-
